# Supplementary material for: Altered Electrical, Biomolecular, and Immunologic Phenotypes in a Novel Patient-Derived Stem Cell Model of Desmoglein-2 Mutant ARVC
Source: J Clin Med. 2021 Jul 10;10(14):3061. doi: 10.3390/jcm10143061 (PMC8306340; doi:10.3390/jcm10143061)
Supplement: Supplementary file 1 [file jcm-10-03061-s001.zip]

Archive with 1 entries (1 files):
- jcm-1259329-supplementary.pdf
